# Supplementary material for: Efficient Microwave-Assisted Palladium-Catalyzed Selective N-Arylation of Anilines with 2,3-Dihalopyridines in Water
Source: Materials (Basel). 2026 Mar 5;19(5):1003. doi: 10.3390/ma19051003 (PMC12986283; doi:10.3390/ma19051003)
Supplement: Supplementary file 1 [file materials-19-01003-s001.zip]

Archive with 1 entries (1 files):
- materials-4146834-supplementary.pdf
